# Supplementary material for: HIF inhibitor topotecan has a neuroprotective effect in a murine retinal ischemia-reperfusion model
Source: PeerJ. 2019 Oct 4;7:e7849. doi: 10.7717/peerj.7849 (PMC6779112; doi:10.7717/peerj.7849)
Supplement: Supplemental Information 1 — This dataset shows raw values for figures. Comparison of two experimental conditions was evaluated using Mann–Whitney’s U test. [file peerj-07-7849-s002.xlsx]

## Sheet: Figure 1B
	hif-1a				vegf-a				glut1				pdk1
	I/R	-	+		I/R	-	+		I/R	-	+		I/R	-	+
		0.85066	1.2322			0.929297	1.54414			1.01486	2.2048			1.0567	1.38403
		1.12039	1.24352			1.09362	1.82893			0.968373	2.16584			0.816352	1.62015
		1.04924	1.22019			0.983961	2.16626			1.01754	2.12757			1.15923	1.89655
		0.928755	1.19877			1.11398	1.62091			1.02667	2.39091			0.988087	1.42902
		1.09229	1.26121			0.9905	1.97971			0.998171	2.14885			1.00912	1.99761
	ave	1.00827	1.23118		ave	1.02227	1.82799		ave	1.00512	2.2076		ave	1.0059	1.66547
	sd	0.114533	0.0235909		sd	0.0784584	0.25539		sd	0.0229795	0.106314		sd	0.124847	0.274267
	p value		0.009		p value		0.009		p value		0.009		p value		0.009

## Sheet: Figure 2B
	Relative expression level
	I/R	-	-	+	+
	Topotecan	-	+	-	+
		0.560019	1.07462	3.2775	0.758266
		1.38427	1.15803	3.66338	0.691792
		1.05572	1.49547	2.9672	1.49106
		0.897714	1.10899	2.97771	1.1313
		1.11291	1.19908	3.51121	2.39079
	ave	1.00213	1.20724	3.2794	1.29264
	sd	0.303124	0.167934	0.312117	0.692442
	p value			0.009	0.009

## Sheet: Figure 2C
	hif-1a						vegf-a						glut1						pdk1
	I/R	-	-	+	+		I/R	-	-	+	+		I/R	-	-	+	+		I/R	-	-	+	+
	Topotecan	-	+	-	+		Topotecan	-	+	-	+		Topotecan	-	+	-	+		Topotecan	-	+	-	+
		1.07644	0.945506	1.46489	1.18337			1.14055	1.13577	2.13294	1.33256			1.24055	1.05468	1.72634	1.33543			1.1455	1.29905	2.22369	1.99023
		0.998651	0.833869	1.33691	0.95907			0.95007	1.31038	2.00713	1.48266			0.950069	1.02432	1.61603	1.11509			0.97368	1.08321	2.42309	1.67029
		1.01221	1.36551	1.6128	1.1992			1.09531	0.998655	1.76512	1.62111			0.958997	1.3129	1.98042	1.48726			0.962277	1.22409	1.68465	1.59881
		1.12708	1.11981	1.44787	1.21183			1.07654	1.01207	2.21991	1.47212			0.97114	1.09501	1.69802	1.43102			1.00912	1.13112	1.90873	1.6631
		0.9809	0.944982	1.4901	1.19986			0.994501	0.931255	1.83324	1.78982			0.990765	1.09745	1.57012	1.3113			0.98152	1.07024	2.23212	1.54099
	ave	1.03906	1.04194	1.47051	1.15066		ave	1.05139	1.07762	1.99167	1.53965		ave	1.0223	1.11687	1.71819	1.33602		ave	1.01442	1.16154	2.09446	1.69269
	sd	0.060995	0.207819	0.0987718	0.107581		sd	0.0774809	0.149592	0.192817	0.173144		sd	0.122953	0.113707	0.159374	0.142583		sd	0.0752833	0.0977459	0.294146	0.174452
	p value			0.009	0.009		p value			0.009	0.016		p value			0.009	0.009		p value			0.009	0.028

## Sheet: Figure 3B
	OCT
	I/R	-	-	+	+
	Topotecan	-	+	-	+
	(um)	270.1	270.3	234.1	244.8
		271.4	266.8	235.1	245.3
		264.9	264.3	236.2	248.7
		271.3	270.1	237	249.1
	ave	269.425	267.875	235.6	246.975
	sd	3.07395	2.8733	1.26754	2.23812
	p value			0.021	0.021

## Sheet: Figure 4B
	RGC counting
	I/R	-	-	+	+
	Topotecan	-	+	-	+
	(RGCs/mm2)	2981.25	2887.5	1412.5	2037.5
		3112.5	2693.75	1506.25	1975
		2868.75	3087.5	1650	1962.5
		2899	2910	1543.25	1877.75
		3024.25	3023.5	1709.25	2106
	ave	2977.15	2920.45	1564.25	1991.75
	sd	97.996	150.924	117.485	85.5544
	p value			0.009	0.009

## Sheet: Figure 5B
	Rod b-wave
	I/R	-	-	+	+
	Topotecan	-	+	-	+
	(uV)	345	311	88.4	106.7
		324	332	102.2	221.1
		339	310	145.2	188.4
		316	301	105.9	179.9
		329	315	112.3	203.4
	ave	330.6	313.8	110.8	179.9
	sd	11.5888	11.3886	21.1266	43.8183
	p value			0.009	0.028

## Sheet: Figure 5C
	Mix a-wave
	I/R	-	-	+	+
	Topotecan	-	+	-	+
	(uV)	368	338	161.9	199.3
		322	357	172.2	243.6
		319	344	201.5	227.4
		370	350	188.9	231
		346	342	177.3	212.5
	ave	345	346.2	180.36	222.76
	sd	24.2899	7.42967	15.3016	17.171
	p value			0.009	0.016

## Sheet: Figure 5D
	Mix b-wave
	I/R	-	-	+	+
	Topotecan	-	+	-	+
	(uV)	666	611	299.3	367.3
		533	627	303.4	406.7
		626	546	332.7	443.1
		590	540	331.9	431.9
		587	589	345.4	460.3
					455.6
	ave	600.4	582.6	322.54	427.483
	sd	49.4702	38.6432	20.1237	35.1706
	p value			0.009	0.006

## Sheet: Figure 5E
	Cone b-wave
	I/R	-	-	+	+
	Topotecan	-	+	-	+
	(uV)	110	121	57.2	72.6
		108	108	60.8	74.9
		99	110	69.6	88.1
		111	101	70.3	91.2
		104	112	55.8	57.9
	ave	106.4	110	62.74	76.94
	sd	4.9295	8.28654	6.83433	13.3549
	p value			0.009	0.056

## Sheet: Figure 6B
	VEP amplitude
	I/R	-	-	+	+
	Topotecan	-	+	-	+
	(uV)	123	116	23.8	54.6
		100	118	38.9	78.3
		114	133	45.2	77.8
		109	121	44	82.4
		115	110	58.3	91.2
	ave	112.2	119.6	42.04	76.86
	sd	8.46759	8.50294	12.4576	13.5535
	p value			0.009	0.016

[truncated: 1 more sheets: Figure 6C]
